# Supplementary material for: Co-expression Pattern Analysis of miR-17-92 Target Genes in Chronic Myelogenous Leukemia
Source: Front Genet. 2016 Sep 21;7:167. doi: 10.3389/fgene.2016.00167 (PMC5030476; doi:10.3389/fgene.2016.00167)
Supplement: Supplementary file 1 [file Table1.XLS]

## Sheet: Candidate target genes
Candidate target genes directly regulated by miR-17-92 cluster extracted from GSE5550
Official gene symbol	Gene Title
ABCA1	ATP-binding cassette, sub-family A (ABC1), member 1
ABCB7	ATP-binding cassette, sub-family B (MDR/TAP), member 7
ABR	active BCR-related
ACTC1	actin, alpha, cardiac muscle 1
ACTN1	actinin, alpha 1
ADCY3	adenylate cyclase 3
ADD3	adducin 3 (gamma)
ADM	adrenomedullin
ADRB1	adrenoceptor beta 1
ADSS	adenylosuccinate synthase
AFF1	AF4/FMR2 family, member 1
AKAP11	A kinase (PRKA) anchor protein 11
ANXA7	annexin A7
ARFGEF1	ADP-ribosylation factor guanine nucleotide-exchange factor 1 (brefeldin A-inhibited)
ARFIP1	ADP-ribosylation factor interacting protein 1
ARID4B	AT rich interactive domain 4B (RBP1-like)
ASAP2	ArfGAP with SH3 domain, ankyrin repeat and PH domain 2
ASNA1	arsA arsenite transporter, ATP-binding, homolog 1 (bacterial)
ATP2B2	ATPase, Ca++ transporting, plasma membrane 2
ATP2C1	ATPase, Ca++ transporting, type 2C, member 1
ATP6V1B2	ATPase, H+ transporting, lysosomal 56/58kDa, V1 subunit B2
ATXN1	ataxin 1
BAMBI	BMP and activin membrane-bound inhibitor
BAZ2B	bromodomain adjacent to zinc finger domain, 2B
BCAT2	branched chain amino-acid transaminase 2, mitochondrial
BCL3	B-cell CLL/lymphoma 3
BCL7A	B-cell CLL/lymphoma 7A
BNIP2	BCL2/adenovirus E1B 19kDa interacting protein 2
BTG1	B-cell translocation gene 1, anti-proliferative
BTG3	BTG family, member 3
CACNA1C	calcium channel, voltage-dependent, L type, alpha 1C subunit
CAST	calpastatin
CCL1	chemokine (C-C motif) ligand 1
CCNL1	cyclin L1
CCNT2	cyclin T2
CD69	CD69 molecule
CDKN1C	cyclin-dependent kinase inhibitor 1C (p57, Kip2)
CDS1	CDP-diacylglycerol synthase (phosphatidate cytidylyltransferase) 1
CHAF1A	chromatin assembly factor 1, subunit A (p150)
CHKA	choline kinase alpha
CHST1	carbohydrate (keratan sulfate Gal-6) sulfotransferase 1
CHST7	carbohydrate (N-acetylglucosamine 6-O) sulfotransferase 7
CLIP1	CAP-GLY domain containing linker protein 1
CLOCK	clock circadian regulator
CLTC	clathrin, heavy chain (Hc)
CNN1	calponin 1, basic, smooth muscle
CNOT7	CCR4-NOT transcription complex, subunit 7
CNTFR	ciliary neurotrophic factor receptor
COL1A2	collagen, type I, alpha 2
COL4A3	collagen, type IV, alpha 3 (Goodpasture antigen)
CR2	complement component (3d/Epstein Barr virus) receptor 2
CROT	carnitine O-octanoyltransferase
CTGF	connective tissue growth factor
CTSA	cathepsin A
DBN1	drebrin 1
DCUN1D1	DCN1, defective in cullin neddylation 1, domain containing 1
DDX3X	DEAD (Asp-Glu-Ala-Asp) box helicase 3, X-linked
DDX3Y	DEAD (Asp-Glu-Ala-Asp) box helicase 3, Y-linked
DDX5	DEAD (Asp-Glu-Ala-Asp) box helicase 5
DHRS3	dehydrogenase/reductase (SDR family) member 3
DICER1	dicer 1, ribonuclease type III
DLC1	DLC1 Rho GTPase activating protein
DNAI1	dynein, axonemal, intermediate chain 1
DNAJB1	DnaJ (Hsp40) homolog, subfamily B, member 1
DRD1	dopamine receptor D1
EIF4G2	eukaryotic translation initiation factor 4 gamma, 2
ELK3	ELK3, ETS-domain protein (SRF accessory protein 2)
ENC1	ectodermal-neural cortex 1 (with BTB domain)
EPHB3	EPH receptor B3
EPS15	epidermal growth factor receptor pathway substrate 15
ERBB3	v-erb-b2 avian erythroblastic leukemia viral oncogene homolog 3
ETV5	ets variant 5
F3	coagulation factor III (thromboplastin, tissue factor)
FASTK	Fas-activated serine/threonine kinase
FBN1	fibrillin 1
FGL2	fibrinogen-like 2
FHL2	four and a half LIM domains 2
FLNC	filamin C, gamma
FOSL1	FOS-like antigen 1
FOXF2	forkhead box F2
FRY	furry homolog (Drosophila)
GABRB2	gamma-aminobutyric acid (GABA) A receptor, beta 2
GALNT6	polypeptide N-acetylgalactosaminyltransferase 6
GAP43	growth associated protein 43
GATA2	GATA binding protein 2
GFPT1	glutamine--fructose-6-phosphate transaminase 1
GJA1	gap junction protein, alpha 1, 43kDa
GNB5	guanine nucleotide binding protein (G protein), beta 5
GOLGA4	golgin A4
GPR137B	G protein-coupled receptor 137B
GPR6	G protein-coupled receptor 6
GRK6	G protein-coupled receptor kinase 6
GRSF1	G-rich RNA sequence binding factor 1
GTF2H5	general transcription factor IIH, polypeptide 5
HBP1	HMG-box transcription factor 1
HIF1A	hypoxia inducible factor 1, alpha subunit (basic helix-loop-helix transcription factor)
HIP1	huntingtin interacting protein 1
HIPK3	homeodomain interacting protein kinase 3
HNF1B	HNF1 homeobox B
HOXD1	homeobox D1
HPRT1	hypoxanthine phosphoribosyltransferase 1
HSPA2	heat shock 70kDa protein 2
ID2	inhibitor of DNA binding 2, dominant negative helix-loop-helix protein
IDH1	isocitrate dehydrogenase 1 (NADP+), soluble
IGF1	insulin-like growth factor 1 (somatomedin C)
IGF2R	insulin-like growth factor 2 receptor
IGFBP3	insulin-like growth factor binding protein 3
IGSF3	immunoglobulin superfamily, member 3
IMPDH1	IMP (inosine 5'-monophosphate) dehydrogenase 1
INADL	InaD-like (Drosophila)
INSIG1	insulin induced gene 1
INTS6	integrator complex subunit 6
IPP	intracisternal A particle-promoted polypeptide
IRF2	interferon regulatory factor 2
ITGB8	integrin, beta 8
ITPR1	inositol 1,4,5-trisphosphate receptor, type 1
IVNS1ABP	influenza virus NS1A binding protein
KCNA4	potassium voltage-gated channel, shaker-related subfamily, member 4
KCNJ2	potassium inwardly-rectifying channel, subfamily J, member 2
KIF23	kinesin family member 23
KLF10	Kruppel-like factor 10
KLF13	Kruppel-like factor 13
KLF2	Kruppel-like factor 2
KPNA2	karyopherin alpha 2 (RAG cohort 1, importin alpha 1)
LBX1	ladybird homeobox 1
LDLR	low density lipoprotein receptor
LRP12	low density lipoprotein receptor-related protein 12
LRP2	low density lipoprotein receptor-related protein 2
MACF1	microtubule-actin crosslinking factor 1
MAGI2	membrane associated guanylate kinase, WW and PDZ domain containing 2
MAN1C1	mannosidase, alpha, class 1C, member 1
MAN2A1	mannosidase, alpha, class 2A, member 1
MAP2K3	mitogen-activated protein kinase kinase 3
MAP3K8	mitogen-activated protein kinase kinase kinase 8
MAP4K3	mitogen-activated protein kinase kinase kinase kinase 3
MAPK4	mitogen-activated protein kinase 4
MAPK6	mitogen-activated protein kinase 6
MED17	mediator complex subunit 17
MFHAS1	malignant fibrous histiocytoma amplified sequence 1
MID1	midline 1
MORF4L1	mortality factor 4 like 1
MPPED2	metallophosphoesterase domain containing 2
MRPL17	mitochondrial ribosomal protein L17
MSMO1	methylsterol monooxygenase 1
MYCN	v-myc avian myelocytomatosis viral oncogene neuroblastoma derived homolog
MYLIP	myosin regulatory light chain interacting protein
NAGK	N-acetylglucosamine kinase
NCOA1	nuclear receptor coactivator 1
NCOA3	nuclear receptor coactivator 3
NEFL	neurofilament, light polypeptide
NEFM	neurofilament, medium polypeptide
NEUROD1	neuronal differentiation 1
NME7	NME/NM23 family member 7
NOTCH2	notch 2
NOX4	NADPH oxidase 4
NPAS2	neuronal PAS domain protein 2
NR3C2	nuclear receptor subfamily 3, group C, member 2
NRBP1	nuclear receptor binding protein 1
NSF	N-ethylmaleimide-sensitive factor
NUP54	nucleoporin 54kDa
PAK6	p21 protein (Cdc42/Rac)-activated kinase 6
PCDHA10	protocadherin alpha 10
PCDHA2	protocadherin alpha 2
PCDHA6	protocadherin alpha 6
PCOLCE2	procollagen C-endopeptidase enhancer 2
PDCD1LG2	programmed cell death 1 ligand 2
PDE4D	phosphodiesterase 4D, cAMP-specific
PFKP	phosphofructokinase, platelet
PHF20	PHD finger protein 20
PI15	peptidase inhibitor 15
PIK3CA	phosphatidylinositol-4,5-bisphosphate 3-kinase, catalytic subunit alpha
PLA2G10	phospholipase A2, group X
PLAA	phospholipase A2-activating protein
PLXNC1	plexin C1
PNRC1	proline-rich nuclear receptor coactivator 1
PON2	paraoxonase 2
POSTN	periostin, osteoblast specific factor
PPP1R12A	protein phosphatase 1, regulatory subunit 12A
PPP6C	protein phosphatase 6, catalytic subunit
PRC1	protein regulator of cytokinesis 1
PRKAA1	protein kinase, AMP-activated, alpha 1 catalytic subunit
PRRG1	proline rich Gla (G-carboxyglutamic acid) 1
PRRG4	proline rich Gla (G-carboxyglutamic acid) 4 (transmembrane)
PSAP	prosaposin
PSD	pleckstrin and Sec7 domain containing
PTEN	phosphatase and tensin homolog
PTPN4	protein tyrosine phosphatase, non-receptor type 4 (megakaryocyte)
PTPRD	protein tyrosine phosphatase, receptor type, D
PTPRG	protein tyrosine phosphatase, receptor type, G
RAB23	RAB23, member RAS oncogene family
RAB8B	RAB8B, member RAS oncogene family
RAD21	RAD21 homolog (S. pombe)
RAF1	Raf-1 proto-oncogene, serine/threonine kinase
RAP1A	RAP1A, member of RAS oncogene family
RAP2C	RAP2C, member of RAS oncogene family
RAPGEF2	Rap guanine nucleotide exchange factor (GEF) 2
RAPGEF4	Rap guanine nucleotide exchange factor (GEF) 4
RASA1	RAS p21 protein activator (GTPase activating protein) 1
RBBP8	retinoblastoma binding protein 8
RBMS1	RNA binding motif, single stranded interacting protein 1
RFX1	regulatory factor X, 1 (influences HLA class II expression)
RFX4	regulatory factor X, 4 (influences HLA class II expression)
RGS3	regulator of G-protein signaling 3
RHOB	ras homolog family member B
RNF19A	ring finger protein 19A, RBR E3 ubiquitin protein ligase
RNF2	ring finger protein 2
RNF4	ring finger protein 4
RNF6	ring finger protein (C3H2C3 type) 6
RPS6KA2	ribosomal protein S6 kinase, 90kDa, polypeptide 2
RSRC2	arginine/serine-rich coiled-coil 2
RTN1	reticulon 1
S1PR1	sphingosine-1-phosphate receptor 1
SAR1B	secretion associated, Ras related GTPase 1B
SCAF11	SR-related CTD-associated factor 11
SCN1B	sodium channel, voltage-gated, type I, beta subunit
SDC1	syndecan 1
SEC11A	SEC11 homolog A (S. cerevisiae)
SEC22A	SEC22 vesicle trafficking protein homolog A (S. cerevisiae)
SERINC3	serine incorporator 3
SERTAD3	SERTA domain containing 3
SGK1	serum/glucocorticoid regulated kinase 1
SIRT5	sirtuin 5
SLC24A3	solute carrier family 24 (sodium/potassium/calcium exchanger), member 3
SLC25A12	solute carrier family 25 (aspartate/glutamate carrier), member 12
SLC26A4	solute carrier family 26 (anion exchanger), member 4
SLC31A2	solute carrier family 31 (copper transporter), member 2
SLC6A8	solute carrier family 6 (neurotransmitter transporter), member 8
SLC9A6	solute carrier family 9, subfamily A (NHE6, cation proton antiporter 6), member 6
SMARCA2	SWI/SNF related, matrix associated, actin dependent regulator of chromatin, subfamily a, member 2
SMARCD2	SWI/SNF related, matrix associated, actin dependent regulator of chromatin, subfamily d, member 2
SNX3	sorting nexin 3
SOCS1	suppressor of cytokine signaling 1
SOCS3	suppressor of cytokine signaling 3
SOX21	SRY (sex determining region Y)-box 21
SOX4	SRY (sex determining region Y)-box 4
SPHK2	sphingosine kinase 2
SPOCK1	sparc/osteonectin, cwcv and kazal-like domains proteoglycan (testican) 1
SRPK2	SRSF protein kinase 2
SRPR	signal recognition particle receptor (docking protein)
ST3GAL5	ST3 beta-galactoside alpha-2,3-sialyltransferase 5
STAT3	signal transducer and activator of transcription 3 (acute-phase response factor)
SYT1	synaptotagmin I
TACC2	transforming, acidic coiled-coil containing protein 2
TAF4	TAF4 RNA polymerase II, TATA box binding protein (TBP)-associated factor, 135kDa
TBK1	TANK-binding kinase 1
TBR1	T-box, brain, 1
TCFL5	transcription factor-like 5 (basic helix-loop-helix)
TFDP2	transcription factor Dp-2 (E2F dimerization partner 2)
TGFBR2	transforming growth factor, beta receptor II (70/80kDa)
TGFBR3	transforming growth factor, beta receptor III
TGIF1	TGFB-induced factor homeobox 1
TGM3	transglutaminase 3
THBS1	thrombospondin 1
TMEM2	transmembrane protein 2
TNFAIP3	tumor necrosis factor, alpha-induced protein 3
TNFRSF12A	tumor necrosis factor receptor superfamily, member 12A
TNKS	tankyrase, TRF1-interacting ankyrin-related ADP-ribose polymerase
TNKS2	tankyrase, TRF1-interacting ankyrin-related ADP-ribose polymerase 2
TRAK2	trafficking protein, kinesin binding 2
TRIM23	tripartite motif containing 23
TRIM3	tripartite motif containing 3
TRIM8	tripartite motif containing 8
TRIP10	thyroid hormone receptor interactor 10
TRIP11	thyroid hormone receptor interactor 11
TRPS1	trichorhinophalangeal syndrome I
TRPV6	transient receptor potential cation channel, subfamily V, member 6
TSG101	tumor susceptibility 101
TUB	tubby bipartite transcription factor
TXK	TXK tyrosine kinase
UBE2B	ubiquitin-conjugating enzyme E2B
UBL3	ubiquitin-like 3
UGP2	UDP-glucose pyrophosphorylase 2
URI1	URI1, prefoldin-like chaperone
USP6	ubiquitin specific peptidase 6
VLDLR	very low density lipoprotein receptor
VPS4B	vacuolar protein sorting 4 homolog B (S. cerevisiae)
VSX1	visual system homeobox 1
WBP4	WW domain binding protein 4
WDR1	WD repeat domain 1
WDR44	WD repeat domain 44
WNT3	wingless-type MMTV integration site family, member 3
WRNIP1	Werner helicase interacting protein 1
YTHDF2	YTH domain family, member 2
ZFPM2	zinc finger protein, FOG family member 2
ZFYVE9	zinc finger, FYVE domain containing 9
ZMYND11	zinc finger, MYND-type containing 11
ZNF217	zinc finger protein 217
ZNF287	zinc finger protein 287
